# Supplementary material for: Genome-Wide Association Study Identifies Candidate Genes for Starch Content Regulation in Maize Kernels
Source: Front Plant Sci. 2016 Jul 27;7:1046. doi: 10.3389/fpls.2016.01046 (PMC4961707; doi:10.3389/fpls.2016.01046)
Supplement: Supplementary file 2 [file Table_2.XLS]

## Sheet: Sheet1
QTL	SNP	Position of SNP	Interval of QTL within 100Kb	Associate genes	P value
qSC5-1	SYN1878	Chr 5: 203715375	203615375-203815375	GRMZM2G382341,GRMZM5G867878,GRMZM2G531719,GRMZM2G382344,GRMZM2G382345,GRMZM2G045544,GRMZM2G045404,GRMZM5G859785,GRMZM2G346636,GRMZM2G129146,GRMZM2G128992,GRMZM2G128969,GRMZM5G867878,GRMZM2G128922,GRMZM5G848822,GRMZM5G832565,GRMZM5G881447,AC205029.4_FG004,GRMZM5G806728,GRMZM2G559568,GRMZM2G428919,GRMZM2G428919,AC204937.3_FG007,GRMZM5G849022,GRMZM5G889376,AC204937.3_FG004,GRMZM5G857860,GRMZM2G58844…	2.9e-05		30
qSC1-1	SNP7734	Chr 1: 221692762	221592762-221792762	GRMZM2G580091,GRMZM2G163437,GRMZM2G450163,GRMZM2G496979,GRMZM2G044269	4.97e-05		5
qSC2-1	SNP13250	Chr 2: 228139535	228009535-228239535	GRMZM2G559386,GRMZM2G559387,GRMZM2G559390,GRMZM2G128323,GRMZM2G559383,GRMZM2G489312,GRMZM2G489371,GRMZM2G538593,GRMZM2G094959,GRMZM5G886590,GRMZM2G094950,GRMZM2G015285,GRMZM2G015548,GRMZM2G094939,GRMZM2G436000,GRMZM2G135087	5.56e-05		16
qSC5-2	SNP44612	Chr 5: 203723945	203623945-203823945	GRMZM2G085049,GRMZM2G382341,GRMZM5G867878,GRMZM2G531719,GRMZM2G382344,GRMZM2G382345,GRMZM2G045544,GRMZM2G045404,GRMZM2G129146,GRMZM5G859785,GRMZM2G428919,GRMZM2G128992,GRMZM5G889376,GRMZM2G128922, GRMZM5G857860,GRMZM5G848822,GRMZM5G832565,GRMZM5G881447,GRMZM5G846846 ,AC204937.3_FG007, AC205029.4_FG004, GRMZM2G559568 ,AC204937.3_FG004 ,GRMZM2G128969,GRMZM5G849022 ,GRMZM5G806728	8.1e-05		26
